# Supplementary material for: Assessment of Species Diversity and Distribution of an Ancient Diatom Lineage Using a DNA Metabarcoding Approach
Source: PLoS One. 2014 Aug 18;9(8):e103810. doi: 10.1371/journal.pone.0103810 (PMC4136930; doi:10.1371/journal.pone.0103810)
Supplement: Tables S1 — This file includes Table S1–S7. (XLSX) [file pone.0103810.s009.xlsx]

## Sheet: Table S1
Table S1. Metadata for the BioMarKs sampling stations.
Site	Depth	Location of stations		Station	Date	Depth DCM (m)	Temp (°C)		Salinity (psu)		Chl a	Species detected
		Lat. N	Lon. E				Sur.	Sub.	Sur.	Sub.	(µg L– 1)	V4	V9
Oslo Fjord	Pl.	59.25	10.71	–	22 Sept. 2009	20	15.5	8	25	35	3.2	LA, LDH, LM, TB	LA, LC, LDH, LM, TB
Oslo Fjord	Sed. A	59.25	10.71	Station A	23 Sept. 2009		15.5	8	25	35	-	LA, LDH, LM, TB	LA, LDH, LM, TB
Oslo Fjord	Sed. B	59.26	10.72	Station B	23 Sept. 2009		15.5	8	25	35	-
Oslo Fjord	Pl.	59.25	10.71	–	22 Jun. 2010	10	15	6	–	–	1.9	LC, LDH, LM	LC, LM, TB
Oslo Fjord	Sed.	59.25	10.71	Station A 103m	22 Jun. 2010		15	6	21.5	34.5	–	LDH
Naples	Pl.	40.81	14.25	LTER-MC	13 Oct. 2009	23	22.8	14.6	37.7	37.9	1.4	LA, LC, LDH, TB	LA, LC, LDH, TB
Naples	Sed.	40.81	14.25	LTER-MC	15 Oct. 2009		22.5	14.6	37.7	37.9	–	LA, LDH, TB	LA, LC, LDH, TB
Naples	Pl.	40.81	14.25	LTER-MC	2010-05-10	34	19.2	14.5	37.1	37.9	1.2	LA, LC, LDH	LA, LC, LDH, TB
Naples	Sed.	40.81	14.25	LTER-MC	2010-05-10		19.2	14.5	37.1	37.9		LDH
Blanes	Pl.	41.67	2.8	Blanes Bay	09 Feb. 2010	-	12.5	12.5	37.5	37.8	1	LA	LA, LC, LDH,TB
Blanes	Sed.	41.67	2.8	Blanes Bay	09 Feb. 2010		12.5	12.5	37.5	37.8			LA, LDH
Roscoff	Pl.	48.77	–3.96	SOMLIT Astan	2010-04-20		10	10	34.9	34.9	0.5		LA, LC, LM, TB
Roscoff	Sed.	48.77	–3.96	SOMLIT Astan	2010-04-26		10	10	34.9	34.9	–		LC
Varna	Pl.	43.17	28.83	–	26– 27 Jun. 2010	40	21.5	–	–	–	8		LA, LC, LDH, LM, TB
Varna	Sed.	43.17	28.83	–	26– 27 Jun. 2010		21.5	–	–	–	–		LC, LM
Gijon/Xixón	Pl.	43.67	–5.58	S– 2 of Radial de Xixón	14 Sept. 2010	27	20	–	–	–	7	LA	LA, LC, LDH
Gijon/Xixón	Sed.	43.67	–5.58	S– 2 of Radial de Xixón	14 Sept. 2010		20	–	–	–	–
Lat.– Latitude, Lon.– Longitude, Pl.– Plankton, Sed.– Sediment, Sur.– Surface, Sub.– Subsurface, DCM-Deep Chlorophyll Maximum
LA: Leptocylindrus aporus
LDH: L. danicus/hargravesii
LM: L. minimus
LC: L. convexus
TB: Tenuicylindrus belgicus

## Sheet: Table S2
Table S2. GenBank sequence information
Accession number	Geographical location	Collection date	Clone	Template	Depth	Size (bp)	SSU rDNA	V4 rDNA	V9 rDNA
Leptocylindrus aporus
HQ394112	43°24’49”N, 3°41’19”E, Thau Lagoon, France	20-23 April 2006	T4D4_42	DNA	surface	841	+	+
AY937973	North Carolina coast, western North Atlantic		ENI42482.00034	DNA	surface	535	+	+
AY937999	North Carolina coast, western North Atlantic		ENI42482.00066	DNA	surface	527	+	+
JF305280	Western North Atlantic,	27 Aug. 2000	ENI47297.00314	DNA	7m	910	+	+
	36.21N, 75.14W
JF305384	Western North Atlantic, 36.21N, 75.14W	27 Aug. 2000	ENI47298.00045	DNA	7m	790	+	+
JF305373	Western North Atlantic, 36.21N, 75.14W	27 Aug. 2000	ENI47298.00033	DNA	7m	930	+	+
EF539106	Tolo Harbour and Miris Bay, Western Pacific		TH07.3	DNA		669	+	+
AB694662	Station 40 (35°09′30′′N,	2006-05-18	PM110	DNA	surface	540	+	+
	139°09′25′E) Sagami Bay, Japan
GU823199	Station A (10.501N,	17-19 Jan. 2005	AI5F15RJ2E03	DNA	oxic/anoxic interface	1210	+	+
	64.661W), Cariaco Basin, Caribbean Sea
HQ394099	43°24’49”N, 3°41’19”E, Thau Lagoon, France	20-23 April 2006	T4B4_39	DNA	surface	841	+	+
Leptocylindrus convexus
AB694646	Station 40 (35°09′30′′N,	2006-05-18	PM94	DNA	surface	500	+	+
	139°09′25′E) Sagami Bay, Japan
AB694652	Station 40 (35°09′30′′N,	2006-05-18	PM100	DNA	surface	560	+	+
	139°09′25′E) Sagami Bay, Japan
AB694666	Station 40 (35°09′30′′N,	2006-05-18	PM115	DNA	surface	560	+	+
	139°09′25′E) Sagami Bay, Japan
JQ782067	Monterey Bay, USA	10 Oct. 2007	14H3Te6RG	DNA	5m	1801	+	+	+
GU823919	Station A (10.501N,	17-19 Jan. 2005	AI3F14RJ2A03	DNA	oxic/anoxic interface	1402	+	+	+
	64.661W), Cariaco Basin, Caribbean Sea
GU824143	Station A (10.501N,	17-19 Jan. 2005	AI5F15RJ2A08	DNA	oxic/anoxic interface	1211	+	+	+
	64.661W), Cariaco Basin, Caribbean Sea
GU825668	Station A (10.501N,	17-19 Jan. 2005	AB3F14RJ13H10	DNA	40m below oxic/anoxic interface	1402	+	+	+
	64.661W), Cariaco Basin, Caribbean Sea
GU824469	Station A (10.501N,	17-19 Jan. 2005	AA5F13RJ3F03	DNA	40m above oxic/anoxic interface	1079		+
	64.661W), Cariaco Basin, Caribbean Sea
Leptocylindrus danicus
GU825183	Station A (10.501N,	17-19 Jan. 2005	A95F13RJ3H07	DNA	900m (anoxic)	1079	+	+
	64.661W), Cariaco Basin, Caribbean Sea
GU824332	Station A (10.501N,	17-19 Jan. 2005	AI5F15RJ3F09	DNA	oxic/anoxic interface	1079	+	+	+
	64.661W), Cariaco Basin, Caribbean Sea
HQ394011	43°24’49”N, 3°41’19”E, Thau Lagoon, France	20–23 April 2006	T4C3_19	DNA	surface	854	+	+
HQ394052	43°24’49”N, 3°41’19”E, Thau Lagoon, France	20–23 April 2006	T4D3_30	DNA	surface	827	+	+
JX536773	Honolulu, Hawaii		p04	DNA	DCM	831			+
Leptocylindrus hargravesii
GU825201	Station A (10.501N,	17-19 Jan. 2005	AI5F13RJ2B05	DNA	oxic/anoxic interface	1079	+	+
	64.661W), Cariaco Basin, Caribbean Sea
GU824887	Station A (10.501N,	17-19 Jan. 2005	AI5F13RJ2C12	DNA	oxic/anoxic interface	1079	+	+
	64.661W), Cariaco Basin, Caribbean Sea
Leptocylindrus minimus
FJ431949	Roscoff Astan Station, English Channel	2007-06-30	RA071020N5.050	DNA	5m	781	+	+
Baffin Bay Clade
JQ956228	Baffin Bay (76.32N, 71.17W), Canada	15 Sept. 2006	AN0658_19L8F	DNA	33m	967	+	+
JQ955945	Baffin Bay (78.33N, 74.01W), Canada	11 Sept. 2006	AN0628L20	DNA	80m	978	+	+
HQ222505	Baffin Bay (76.25N, 74.17W), Canada	17 Sept. 2006	AN0680S19	DNA	25m	960	+	+
HQ222507	Baffin Bay (76.25N, 74.17W), Canada	17 Sept. 2006	AN0680S06	DNA	25m	961	+	+
HQ222508	Baffin Bay (78.33N, 74.01W), Canada	11 Sept. 2006	AN0630L02	DNA	22m	961	+	+
HQ222509	Baffin Bay (78.33N, 74.01W), Canada	11 Sept. 2006	AN0630S34	DNA	22m	964	+	+
HQ222510	Baffin Bay (76.25N, 74.17W), Canada	17 Sept. 2006	AN0680S21	DNA	25m	961	+	+
HQ222511	Baffin Bay (78.33N, 74.01W), Canada	11 Sept. 2006	AN0630L20	DNA	22m	975	+	+
HQ222512	Baffin Bay (78.33N, 74.01W), Canada	11 Sept. 2006	AN0630L24	DNA	22m	960	+	+
HQ222513	Baffin Bay (78.33N, 74.01W), Canada	11 Sept. 2006	AN0630L11	DNA	22m	974	+	+
HQ222514	Baffin Bay (78.33N, 74.01W), Canada	11 Sept. 2006	AN0630L12	DNA	22m	974	+	+
HQ222515	Baffin Bay (76.25N, 74.17W), Canada	17 Sept. 2006	AN0680S27	DNA	25m	952	+	+
HQ222516	Baffin Bay (76.25N, 74.17W), Canada	17 Sept. 2006	AN0680S32	DNA	25m	950	+	+
HQ222517	Baffin Bay (76.25N, 74.17W), Canada	17 Sept. 2006	AN0680S42	DNA	25m	956	+	+
HQ222518	Baffin Bay (76.25N, 74.17W), Canada	17 Sept. 2006	AN0680S11	DNA	25m	962	+	+
HQ222519	Baffin Bay (78.33N, 74.01W), Canada	11 Sept. 2006	AN0630L17	DNA	22m	964	+	+
HQ222520	Baffin Bay (76.25N, 74.17W), Canada	17 Sept. 2006	AN0680S38	DNA	25m	951	+	+
HQ222521	Baffin Bay (76.25N, 74.17W), Canada	17 Sept. 2006	AN0680S15	DNA	25m	968	+	+
HQ222522	Baffin Bay (78.33N, 74.01W), Canada	11 Sept. 2006	AN0630S02	DNA	22m	971	+	+
HQ222523	Baffin Bay (76.25N, 74.17W), Canada	17 Sept. 2006	AN0680L24	DNA	25m	973	+	+
HQ222524	Baffin Bay (78.33N, 74.01W), Canada	11 Sept. 2006	AN0630S38	DNA	22m	974	+	+
HQ222525	Baffin Bay (78.33N, 74.01W), Canada	11 Sept. 2006	AN0630L22	DNA	22m	975	+	+

## Sheet: Table S3
Table S3. Summary of V4 sequence abundance in BioMarKs sampling stations based on the assignment of reference species.
Station	Size fraction	Depth	Template	L. aporus	L. convexus	L. danicus	L. hargravesii	L. minimus	T. belgicus	Total Seq.	Total diatom
Naples 2009	[total]	Sediment	cDNA	195	0	85	43	0	1	20490	5613
Oslo 2009	[total]	Sediment	cDNA	0	0	2	7	1	1	12458	3016
Oslo 2009	[total]	Sediment	DNA	0	0	0	3	0	0	7195	827
Naples 2009	[total]	Sediment	DNA	29	0	15	5	0	0	26540	5498
Oslo 2009	[total]	Sediment	DNA	0	0	0	2	0	0	3196	654
Oslo 2009	[total]	Sediment	cDNA	0	0	5	14	0	1	8916	1673
Naples 2009	[20-total]	Subsurface	cDNA	19	0	0	1	0	1	1715	149
Naples 2009	[20-total]	Subsurface	DNA	7	0	0	0	0	0	1450	34
Oslo 2009	[20-2000]	DCM	cDNA	3	0	8	1	0	0	1098	198
Oslo 2009	[0.8-3]	DCM	cDNA	0	0	1	0	1	0	1978	45
Oslo 2009	[0.8-3]	DCM	DNA	1	0	0	0	0	0	1180	7
Oslo 2009	[0.8-3]	Subsurface	cDNA	2	0	7	1	0	2	2078	274
Oslo 2009	[0.8-3]	Subsurface	DNA	2	0	1	0	0	0	424	32
Oslo 2009	[3-20]	DCM	cDNA	26	0	8	2	2	3	1193	337
Oslo 2009	[3-20]	DCM	DNA	2	0	1	0	0	0	404	35
Oslo 2009	[3-20]	Subsurface	cDNA	2	0	5	0	0	2	1506	296
Oslo 2009	[3-20]	Subsurface	DNA	4	0	2	1	1	0	1157	190
Naples 2009	[20-total]	DCM	cDNA	64	0	1	6	0	0	8409	1042
Naples 2009	[0.8-3]	DCM	DNA	210	0	0	4	0	0	10131	325
Naples 2009	[20-total]	DCM	DNA	20	0	0	3	0	0	9751	257
Naples 2009	[3-20]	Subsurface	cDNA	1246	0	1	3	0	2	3646	2788
Naples 2009	[3-20]	Subsurface	DNA	3044	0	3	5	0	1	14471	8171
Naples 2009	[3-20]	DCM	cDNA	3853	0	0	25	0	0	8637	4872
Naples 2009	[3-20]	DCM	DNA	2076	1	0	21	0	0	10053	2611
Naples 2009	[0.8-3]	Subsurface	cDNA	1787	0	4	2	0	1	22249	2235
Naples 2009	[0.8-3]	Subsurface	DNA	144	0	1	2	0	0	8111	267
Naples 2009	[0.8-3]	DCM	cDNA	1052	0	1	4	0	0	15866	1767
Oslo 2009	[20-2000]	Subsurface	cDNA	2	0	4	0	0	0	10451	2930
Barcelona 2010	[3-20]	Subsurface	cDNA	0	0	0	1	0	0	8902	2868
Naples 2010	[3-20]	Subsurface	cDNA	5	3	4	2	0	0	4413	59
Oslo 2009	[20-2000]	Subsurface	DNA	5	0	10	1	1	0	9818	2163
Naples 2010	[20-2000]	Subsurface	DNA	2	1	1	0	0	0	7338	72
Naples 2010	[3-20]	Subsurface	DNA	35	4	1	1	0	0	3797	151
Naples 2010	[0.8-3]	Subsurface	cDNA	3	1	0	0	0	0	8054	15
Naples 2010	[20-2000]	DCM	cDNA	0	1	0	0	0	0	12968	63
Naples 2010	[3-20]	DCM	cDNA	0	1	2	3	0	0	13001	246
Naples 2010	[total]	Sediment	cDNA	0	0	5	1	0	0	6972	890
Naples 2010	[0.8-3]	Subsurface	DNA	20	3	0	1	0	0	3812	54
Naples 2010	[20-2000]	DCM	DNA	1	1	0	0	0	0	10936	76
Naples 2010	[3-20]	DCM	DNA	5	1	3	2	0	0	8367	224
Naples 2010	[0.8-3]	DCM	DNA	1	0	0	0	0	0	8732	6
Naples 2010	[total]	Sediment	DNA	0	0	5	3	0	0	17061	1598
Oslo 2010	[3-20]	DCM	cDNA	0	0	0	0	18	0	17313	4004
Oslo 2010	[0.8-3]	Subsurface	cDNA	0	0	0	0	2	0	10313	20
Oslo 2010	[20-total]	Subsurface	cDNA	0	0	0	0	1	0	11709	453
Oslo 2010	[3-20]	DCM	DNA	0	0	0	0	43	0	23504	5283
Oslo 2010	[0.8-3]	Subsurface	DNA	0	0	0	0	7	0	16128	34
Oslo 2010	[3-20]	Subsurface	DNA	0	0	0	0	30	0	17920	2952
Naples 2009	[20-total]	Subsurface	cDNA	170	0	8	17	0	5	15371	3106
Oslo 2009	[3-20]	DCM	cDNA	131	0	106	37	15	26	9738	2813
Oslo 2009	[0.8-3]	DCM	cDNA	2	0	2	3	1	0	11179	286
Oslo 2009	[20-2000]	DCM	cDNA	15	0	52	19	0	4	20585	3106
Oslo 2009	[total]	Sediment	cDNA	0	0	3	1	0	0	3971	1081
Oslo 2009	[total]	Sediment	cDNA	3	0	9	5	0	1	8128	1502
Oslo 2009	[0.8-3]	Subsurface	cDNA	7	0	38	13	0	4	11063	1605
Oslo 2009	[3-20]	Subsurface	cDNA	31	0	93	30	9	37	14666	3537
Oslo 2010	[0.8-3]	DCM	cDNA	0	0	0	0	13	0	7649	61
Oslo 2010	[total]	Sediment	cDNA	0	0	1	0	0	0	12535	986
Naples 2009	[20-total]	Subsurface	DNA	3036	0	0	14	0	4	16454	10351
Oslo 2009	[3-20]	DCM	DNA	97	0	23	8	16	10	13928	1426
Oslo 2009	[0.8-3]	DCM	DNA	14	0	20	10	1	0	17176	165
Oslo 2009	[20-2000]	DCM	DNA	6	0	7	4	0	0	13533	640
Oslo 2009	[total]	Sediment	DNA	0	0	1	1	0	0	8300	1914
Oslo 2009	[total]	Sediment	DNA	4	0	5	1	0	2	15734	2074
Oslo 2009	[0.8-3]	Subsurface	DNA	2	0	33	9	5	0	9494	1040
Oslo 2009	[3-20]	Subsurface	DNA	45	0	79	34	5	13	16654	3887
Oslo 2010	[0.8-3]	DCM	DNA	0	0	0	0	77	0	13672	156
Oslo 2010	[total]	Sediment	DNA	0	0	1	2	0	0	15985	3600
Naples 2009	[total]	Sediment	cDNA	92	0	43	44	0	2	21790	4578
Naples 2009	[total]	Sediment	DNA	8	0	3	1	0	0	7985	1532
Barcelona 2010	[20-2000]	Subsurface	cDNA	1	0	0	0	0	0	18349	362
Barcelona 2010	[20-2000]	Subsurface	DNA	2	0	0	0	0	0	17934	28
Gijon 2010	[0.8-3]	Subsurface	cDNA	1	0	0	0	0	0	15383	7
Gijon 2010	[3-20]	Subsurface	cDNA	5	0	0	0	0	0	5685	39
Gijon 2010	[3-20]	Subsurface	DNA	43	0	0	0	0	0	14130	71
Naples 2009	[0.8-3]	DCM	cDNA	914	0	1	10	0	1	19219	1812
Naples 2009	[0.8-3]	DCM	cDNA	249	0	0	5	0	0	20905	720
Naples 2009	[0.8-3]	Subsurface	cDNA	1230	0	0	6	0	2	27024	1807
Naples 2009	[20-total]	DCM	cDNA	76	0	1	6	0	2	23645	1999
Naples 2009	[3-20]	DCM	cDNA	11774	0	10	66	0	5	29232	15710
Naples 2009	[3-20]	Subsurface	cDNA	8858	0	8	41	0	27	30868	24787
Naples 2009	[0.8-3]	DCM	DNA	252	0	0	4	0	0	14121	460
Naples 2009	[0.8-3]	DCM	DNA	185	0	0	5	0	0	15243	289
Naples 2009	[0.8-3]	Subsurface	DNA	456	0	1	3	0	3	30255	786
Naples 2009	[20-total]	DCM	DNA	21	0	1	7	0	0	16022	453
Naples 2009	[3-20]	DCM	DNA	5399	0	3	11	0	0	15076	6561
Naples 2009	[3-20]	Subsurface	DNA	1801	0	0	4	0	1	8064	4910
Barcelona 2010	[0-0.2]	Subsurface	DNA	3	0	0	0	0	0	6697	72
Naples 2009	[0-0.2]	DCM	DNA	35	0	0	0	0	0	739	69
Naples 2009	[0-0.2]	Subsurface	DNA	18	0	0	1	0	0	2343	54
DCM: Deep chlorophyll maximum, but actually a depth between 20 and 40 m not always corresponding to a chlorophyll increase

## Sheet: Table S4
Table S3. Summary of V9 sequence abundance in BioMarKs sampling stations based on the assignment of reference species.
Station	Size fraction	Depth	Template	L. aporus	L. convexus	L. danicus	L. minimus	T. belgicus	total sequences	total diatom
Blanes 2010	[0.8-3]	Subsurface	cDNA	2	238	0	0	732	4949011	89238
Blanes 2010	[0-0.2]	Subsurface	DNA	153	2	249	0	92	3868663	45666
Blanes 2010	[0-0.2]	Subsurface	DNA	6	0	1	0	0	4445772	191141
Blanes 2010	[20-2000]	Subsurface	cDNA	1	31	33	0	5735	6361028	176085
Blanes 2010	[3-20]	Subsurface	cDNA	4	286	546	0	2	3749026	643756
Blanes 2010	[total]	Sediment	cDNA	2	0	2	0	0	4034285	1178032
Blanes 2010	[total]	Sediment	DNA	0	0	7	0	0	2870213	127532
Gijon 2010	[0.8-3]	Subsurface	cDNA	0	0	2	0	0	4668978	565
Gijon 2010	[3-20]	Subsurface	cDNA	197	357	290	0	0	5415277	56104
Naples 2009	[0.8-3]	Subsurface	cDNA	15859	1011	3527	0	326	4165947	131076
Naples 2009	[0-0.2]	Subsurface	DNA	7859	399	3912	0	157	3883859	126028
Naples 2009	[0-0.2]	Subsurface	DNA	1	0	0	0	0	4131408	142049
Naples 2009	[20-total]	Subsurface	cDNA	5597	2245	27037	0	6643	4954981	1071813
Naples 2009	[3-20]	Subsurface	cDNA	104738	5312	28193	0	3969	2127023	1263050
Naples 2009	[total]	Sediment	cDNA	255	163	1220	0	141	3516277	142793
Naples 2009	[total]	Sediment	DNA	159	668	4801	0	87	3096863	192036
Naples 2010	[0.8-3]	Subsurface	cDNA	482	1728	1580	0	1	3395653	11494
Naples 2010	[20-2000]	Subsurface	cDNA	123	3414	3525	0	11	7092770	37972
Naples 2010	[3-20]	Subsurface	cDNA	766	3705	3671	0	0	3112449	45430
Oslo 2009	[0.8-3]	Subsurface	cDNA	153	1134	47583	3979	4313	3455577	451730
Oslo 2009	[20-2000]	Subsurface	cDNA	153	15163	22393	335	1304	3066178	1080566
Oslo 2009	[3-20]	Subsurface	cDNA	413	1124	116490	10119	13544	4066740	991564
Oslo 2009	[63-total]	Sediment	DNA	0	0	127	184	18	3315101	24452
Oslo 2009	[63-total]	Sediment	DNA	1	0	1	1	1	2837534	173
Oslo 2009	[total]	Sediment	cDNA	1	278	3900	91	160	2775448	227166
Oslo 2009	[total]	Sediment	DNA	3	339	1665	39	102	3362622	268771
Oslo 2010	[0.8-3]	Subsurface	cDNA	0	0	0	3344	0	4249510	9401
Oslo 2010	[20-total]	Subsurface	cDNA	0	1	910	392	133	4272774	169861
Oslo 2010	[3-20]	Subsurface	cDNA	0	0	69	5641	0	2835030	401581
Roscoff 2010	[0.8-3]	Subsurface	cDNA	0	13	1	1	1	2169977	13644
Roscoff 2010	[0-2000]	Subsurface	DNA	23	100	0	0	0	4414678	44850
Roscoff 2010	[0-2000]	Subsurface	DNA	1	0	0	0	0	2782316	3677
Roscoff 2010	[20-2000]	Subsurface	cDNA	3	470	60	0	1921	1669640	307115
Roscoff 2010	[3-20]	Subsurface	cDNA	0	44	3	1	0	2532351	334576
Roscoff 2010	[3-20]	Subsurface	DNA	0	59	46	25	4	4017802	1448425
Roscoff 2010	[total]	Sediment	cDNA	0	1	17	0	0	1544886	82648
Roscoff 2010	[total]	Sediment	DNA	0	0	19	0	0	3173421	54060
Varna 2010	[0.8-3]	Anoxic	cDNA	0	0	0	1	1	6984713	28036
Varna 2010	[0.8-3]	DCM	cDNA	0	0	0	6	0	4378104	7925
Varna 2010	[0.8-3]	Subsurface	cDNA	0	0	2	2	0	4074235	7057
Varna 2010	[20-2000]	Anoxic	cDNA	3	0	7	0	298	4954720	318615
Varna 2010	[20-2000]	DCM	cDNA	5	0	4	3	652	5812679	257257
Varna 2010	[20-2000]	Subsurface	cDNA	5	0	10	0	1127	5096879	278066
Varna 2010	[3-20]	Anoxic	cDNA	1	19	0	182	0	4301044	238571
Varna 2010	[3-20]	DCM	cDNA	0	1	32	82	0	5000275	130193
Varna 2010	[3-20]	Subsurface	cDNA	0	0	6	4	0	3502185	37642
Varna 2010	[total]	Sediment	cDNA	0	0	0	0	0	5103276	67
Varna 2010	[total]	Sediment	DNA	0	8	19	9	0	3451275	2177
DCM: Deep chlorophyll maximum, but actually a depth between 20 and 40 m not always corresponding to a chlorophyll increase

## Sheet: Table S5
Table S5. Comparative analysis of number of sequences assigned to the different species on the V4 and V9 dataset.
Station	Size fraction	Depth	Template		L. aporus	L. convexus	L. danicus + hargravesii	L. minimus	T. belgicus	Total Sequences	Total diatom
Blanes 2010 [20-2000] Subsurface cDNA				V9	1	31	33	0	5735	6361028	176085		Red	According to the sequence abundance in V9, the species should not have been
				V4	1	0	0	0	0	25098	448			seen in V4, but it was seen
				expected V4	ND	ND	ND	ND	13-32
Blanes 2010 [3-20] Subsurface cDNA				V9	4	286	546	0	2	3749026	643756		Green	According to the sequence abundance in V9, the number in V4 is comparable or higher
				V4	0	0	1	0	0	8902	2868
				expected V4	ND	0-3	0-4	ND	ND				Blue	According to the sequence abundance in V9, the species shoud not have been
Blanes 2010 [0.8-3] Subsurface cDNA				V9	2	238	0	0	732	4949011	89238			seen in V4, and it was not seen
				V4	0	0	0	0	0	7194	76
				expected V4	ND	0-2	ND	ND	0-3				Orange	According to the sequence abundance in V9, the species should have been seen
Blanes 2010 [total] Sediment cDNA				V9	2	0	2	0	0	4034285	1178032			in V4, but it was not seen
				V4	0	0	0	0	0	4397	2636
				expected V4	ND	ND	ND	ND	ND				Light yellow	According to the sequence abundance in V9, the number of sequences in V4 is lower
Gijon 2010 [3-20] Subsurface cDNA				V9	197	357	290	0	0	5415277	56104
				V4	5	0	0	0	0	5685	39		ND means that the species should not be seen.
				expected V4	ND	0-2	0-2	ND	ND
Gijon 2010 [0.8-3] Subsurface cDNA				V9	0	0	2	0	0	4668978	565
				V4	1	0	0	0	0	15383	7
				expected V4	ND	ND	ND	ND	ND
Naples 2009 [total] Sediment cDNA				V9	255	163	1220	0	141	3516277	142793
				V4	287	0	215	0	3	42280	10191
				expected V4	0-7	0-5	7-23	ND	0-5
Naples 2009 [0.8-3] Subsurface cDNA				V9	15859	1011	3527	0	326	4165947	131076
				V4	3017	0	12	0	3	49273	4042
				expected V4	160-215	5-19	29-55	ND	0-8
Naples 2009 [20-total] Subsurface cDNA				V9	5597	2245	27037	0	6643	4954981	1071813
				V4	189	0	26	0	6	17086	3255
				expected V4	10-28	2-14	74-113	ND	13-33
Naples 2009 [3-20] Subsurface cDNA				V9	104738	5312	28193	0	3969	2127023	1263050
				V4	10104	0	53	0	29	34514	27575
				expected V4	1618-1781	67-105	415-500	ND	48-81
Naples 2010 [0.8-3] Subsurface cDNA				V9	482	1728	1580	0	1	3395653	11494
				V4	3	1	0	0	0	8054	15
				expected V4	0-4	0-8	0-8	ND	ND
Naples 2010 [20-2000] Subsurface cDNA				V9	123	3414	3525	0	11	7092770	37972
				V4	0	0	0	0	0	10828	18
				expected V4	ND	0-10	0-10	ND	ND
Naples 2010 [3-20] Subsurface cDNA				V9	766	3705	3671	0	0	3112449	45430
				V4	5	3	6	0	0	4413	59
				expected V4	0-3	0-10	0-10	ND	ND
Oslo 2009 [total] Sediment cDNA				V9	1	278	3900	91	160	2775448	227166
				V4	3	0	33	0	2	17044	3175
				expected V4	ND	0-5	14-34	0-2	0-3
Oslo 2009 [0.8-3] Subsurface cDNA				V9	153	1134	47583	3979	4313	3455577	451730
				V4	9	0	59	0	6	13141	1879
				expected V4	0-2	0-9	154-208	7-23	8-25
Oslo 2009 [20-2000] Subsurface cDNA				V9	153	15163	22393	335	1304	3066178	1080566
				V4	2	0	4	0	0	10451	2930
				expected V4	0-2	37-66	59-94	0-4	0-9
Oslo 2009 [3-20] Subsurface cDNA				V9	413	1124	116490	10119	13544	4066740	991564
				V4	2	0	5	0	2	1506	296
				expected V4	ND	0-2	30-56	0-8	0-10
Oslo 2010 [0.8-3] Subsurface cDNA				V9	0	0	0	3344	0	4249510	9401
				V4	0	0	0	2	0	10313	20
				expected V4	ND	ND	ND	2-14	ND
Oslo 2010 [20-total] Subsurface cDNA				V9	0	1	910	392	133	4272774	169861
				V4	0	0	0	1	0	11709	453
				expected V4	ND	ND	0-6	0-3	0-2
Oslo 2010 [3-20] Subsurface cDNA				V9	0	0	69	5641	0	2835030	401581
				V4	0	0	0	0	0	3309	415
				expected V4	ND	ND	ND	1-12	ND
Roscoff 2010 [total] Sediment cDNA				V9	0	1	17	0	0	1544886	82648
				V4	0	0	0	0	0	2893	800
				expected V4	ND	ND	ND	ND	ND
Roscoff 2010 [0.8-3] Subsurface cDNA				V9	0	13	1	1	1	2169977	13644
				V4	0	0	0	0	0	2652	83
				expected V4	ND	ND	ND	ND	ND
Roscoff 2010 [20-2000] Subsurface cDNA				V9	3	470	60	0	1921	1669640	307115
				V4	0	0	0	0	0	2905	757
				expected V4	ND	0-3	ND	ND	0-7
Roscoff 2010 [3-20] Subsurface cDNA				V9	0	44	3	1	0	2532351	334576
				V4	0	0	0	0	0	5273	2983
				expected V4	ND	ND	ND	ND	ND
Varna 2010 [0.8-3] Anoxic cDNA				V9	0	0	0	1	1	6984713	28036
				V4	0	0	0	0	0	19355	850
				expected V4	ND	ND	ND	ND	ND
Varna 2010 [20-2000] Anoxic cDNA				V9	3	0	7	0	298	4954720	318615
				V4	0	0	0	0	0	22456	980
				expected V4	ND	ND	ND	ND	ND
Varna 2010 [3-20] Anoxic cDNA				V9	1	19	0	182	0	4301044	238571
				V4	0	0	0	0	0	20004	7338
				expected V4	ND	ND	ND	0-3	ND
Varna 2010 [0.8-3] DCM cDNA				V9	0	0	0	6	0	4378104	7925
				V4	0	0	0	0	0	16299	21
				expected V4	ND	ND	ND	ND	ND
Varna 2010 [20-2000] DCM cDNA				V9	5	0	4	3	652	5812679	257257
				V4	0	0	0	0	0	13091	301
				expected V4	ND	ND	ND	ND	0-4
Varna 2010 [3-20] DCM cDNA				V9	0	1	32	82	0	5000275	130193
				V4	0	0	0	0	0	13899	122
				expected V4	ND	ND	ND	ND	ND
Varna 2010 [total] Sediment cDNA				V9	0	0	0	0	0	5103276	67
				V4	0	0	0	0	0	571	21
				expected V4	ND	ND	ND	ND	ND
Varna 2010 [0.8-3] Subsurface cDNA				V9	0	0	2	2	0	4074235	7057
				V4	0	0	0	0	0	3989	1
				expected V4	ND	ND	ND	ND	ND
Varna 2010 [20-2000] Subsurface cDNA				V9	5	0	10	0	1127	5096879	278066
				V4	0	0	0	0	0	12311	340
				expected V4	ND	ND	ND	ND	0-6
Varna 2010 [3-20] Subsurface cDNA				V9	0	0	6	4	0	3502185	37642
				V4	0	0	0	0	0	8846	19
				expected V4	ND	ND	ND	ND	ND
Blanes 2010 [total] Sediment DNA				V9	0	0	7	0	0	2870213	127532
				V4	0	0	0	0	0	954	127
				expected V4	ND	ND	ND	ND	ND
Naples 2009 [total] Sediment DNA				V9	159	668	4801	0	87	3096863	192036
				V4	37	0	18	0	0	34525	7030
				expected V4	0-5	2-13	39-68	ND	0-3
Oslo 2009 [total] Sediment DNA				V9	3	339	1665	39	102	3362622	268771
				V4	4	0	5	0	2	22929	2901
				expected V4	ND	0-6	4-18	0-2	0-3
Roscoff 2010 [total] Sediment DNA				V9	0	0	19	0	0	3173421	54060
				V4	0	0	0	0	0	7158	268
				expected V4	ND	ND	ND	ND	ND
Roscoff 2010 [3-20] Subsurface DNA				V9	0	59	46	25	4	4017802	1448425
				V4	0	0	0	0	0	9900	1406
				expected V4	ND	ND	ND	ND	ND
Varna 2010 [total] Sediment DNA				V9	0	8	19	9	0	3451275	2177
				V4	0	0	0	0	0	1289	30
				expected V4	ND	ND	ND	ND	ND
Naples 2009 [0-0.2] Subsurface DNA				V9	7859	399	3912	0	157	3883859	126028
				V4	18	0	0	0	0	2343	54
				expected V4	0-9	ND	0-6	ND	ND
Blanes 2010 [0-0.2] Subsurface DNA				V9	153	2	249	0	92	3868663	45666
				V4	3	0	0	0	0	6697	72
				expected V4	0-2	ND	0-2	ND	ND
Roscoff 2010 [0-2000] Subsurface DNA				V9	23	100	0	0	0	4414678	44850
				V4	0	0	0	0	0	7227	72
				expected V4	ND	ND	ND	ND	ND
Oslo 2009 [63-total] Sediment DNA				V9	0	0	127	184	18	3315101	24452
				V4	0	0	0	0	0	1849	7
				expected V4	ND	ND	ND	ND	ND
DCM: Deep chlorophyll maximum, but actually a depth between 20 and 40 m not always corresponding to a chlorophyll increase

## Sheet: Table S6
Table S6. Comparative analysis of sequence abundance in cDNA vs DNA fractions of different species in the V4 dataset.
Station	Size fraction	Depth		L. aporus	L. convexus	L. danicus + hargravesii	L. minimus	T. belgicus	Total Sequences	Total diatom
Gijon 2010	[3-20]	Subsurface	cDNA	5	0	0	0	0	5685	39		Green	according to number in cDNA, the number in DNA is comparable
			DNA	43	0	0	0	0	14130	71		Red	according to number in cDNA, the number in DNA is higher than expected
			expected DNA	3-32	0-10	0-10	0-10	0-10				Yellow	according to number in cDNA, the number in DNA is lower than expected
Naples 2009	[0.8-3]	DCM	cDNA	2215	0	21	0	1	55990	4299
			DNA	647	0	13	0	0	39495	1074
			expected DNA	1462-1665	0-4	6-27	0-4	0-5
Naples 2009	[0.8-3]	Subsurface	cDNA	3017	0	12	0	3	49273	4042
			DNA	600	0	7	0	3	38366	1053
			expected DNA	2223-2478	0-4	2-20	0-4	0-9
Naples 2009	[20-total]	DCM	cDNA	140	0	14	0	2	32054	3041
			DNA	41	0	11	0	0	25773	710
			expected DNA	86-143	0-4	3-22	0-4	0-8
Naples 2009	[20-total]	Subsurface	cDNA	189	0	26	0	6	17086	3255
			DNA	3043	0	14	0	4	17904	10385
			expected DNA	160-240	0-5	14-45	0-5	0-16
Naples 2009	[3-20]	DCM	cDNA	15627	0	101	0	5	37869	20582
			DNA	7475	1	35	0	0	25129	9172
			expected DNA	10113-10629	0-4	47-90	0-4	0-10
Naples 2009	[3-20]	Subsurface	cDNA	10104	0	53	0	29	34514	27575
			DNA	4845	0	12	0	2	22535	13081
			expected DNA	6393-6804	0-3	20-51	0-3	9-32
Naples 2009	[total]	Sediment	cDNA	287	0	215	0	3	42280	10191
			DNA	37	0	24	0	0	34525	7030
			expected DNA	195-277	0-4	142-213	0-4	0-9
Naples 2010	[0.8-3]	Subsurface	cDNA	3	1	0	0	0	8054	15
			DNA	20	3	1	0	0	3812	54
			expected DNA	0-6	0-4	0-3	0-3	0-3
Naples 2010	[3-20]	DCM	cDNA	0	1	5	0	0	13001	246
			DNA	5	1	5	0	0	8367	224
			expected DNA	0-3	0-5	0-10	0-3	0-3
Naples 2010	[3-20]	Subsurface	cDNA	5	3	6	0	0	4413	59
			DNA	35	4	2	0	0	3797	151
			expected DNA	0-12	0-10	0-14	0-4	0-4
Naples 2010	[total]	Sediment	cDNA	0	0	6	0	0	6972	890
			DNA	0	0	8	0	0	17061	1598
			expected DNA	0-10	0-10	4-35	0-10	0-10
Oslo 2009	[0.8-3]	DCM	cDNA	2	0	6	2	0	13157	331
			DNA	15	0	30	1	0	18356	172
			expected DNA	0-12	0-6	1-21	0-12	0-6
Oslo 2009	[0.8-3]	Subsurface	cDNA	9	0	59	0	6	13141	1879
			DNA	4	0	43	5	0	9918	1072
			expected DNA	1-16	0-4	28-64	0-4	0-12
Oslo 2009	[20-2000]	DCM	cDNA	18	0	80	0	4	21683	3304
			DNA	6	0	11	0	0	13533	640
			expected DNA	3-21	0-3	33-69	0-3	0-8
Oslo 2009	[20-2000]	Subsurface	cDNA	2	0	4	0	0	10451	2930
			DNA	5	0	11	1	0	9818	2163
			expected DNA	0-9	0-5	0-12	0-5	0-5
Oslo 2009	[3-20]	DCM	cDNA	157	0	153	17	29	10931	3150
			DNA	99	0	32	16	10	14332	1461
			expected DNA	165-252	0-6	160-246	10-40	21-60
Oslo 2009	[3-20]	Subsurface	cDNA	33	0	128	9	39	16172	3833
			DNA	49	0	116	6	13	17811	4077
			expected DNA	21-56	0-5	109-177	2-22	26-64
Oslo 2009	[total]	Sediment	cDNA	3	0	33	0	2	17044	3175
			DNA	4	0	8	0	2	18930	2728
			expected DNA	0-12	0-5	21-57	0-5	0-10
Oslo 2010	[0.8-3]	DCM	cDNA	0	0	0	13	0	7649	61
			DNA	0	0	0	77	0	13672	156
			expected DNA	0-8	0-8	0-8	10-43	0-8
Oslo 2010	[0.8-3]	Subsurface	cDNA	0	0	0	2	0	10313	20
			DNA	0	0	0	7	0	16128	34
			expected DNA	0-7	0-7	0-7	0-13	0-7
Oslo 2010	[3-20]	DCM	cDNA	0	0	0	18	0	17313	4004
			DNA	0	0	0	43	0	23504	5283
			expected DNA	0-6	0-6	0-6	11-43	0-6
Oslo 2010	[total]	Sediment	cDNA	0	0	1	0	0	12535	986
			DNA	0	0	3	0	0	15985	3600
			expected DNA	0-6	0-6	0-9	0-6	0-6
DCM: Deep chlorophyll maximum, but actually a depth between 20 and 40 m not always corresponding to a chlorophyll increase

## Sheet: Table S7
Table S7. Comparative analysis of sequence abundance in cDNA vs DNA fractions of different species in the V9 sediment dataset.
Station	Size fraction	Depth	Template	L. aporus	L. convexus	L. danicus	L. minimus	T. belgicus	total sequences	total diatom
Blanes 2010	[total]	Sediment	cDNA	2	0	2	0	0	4034285	1178032		Green	according to number of sequences in cDNA, the number in DNA is comparable
			DNA	0	0	7	0	0	2870213	127532		Red	according to number of sequences in cDNA, the number in DNA is higher than expected
			expected DNA	0-7	0-4	0-7	0-4	0-4				Yellow	according to number of sequences in cDNA, the number in DNA is lower than expected
Naples 2009	[total]	Sediment	cDNA	255	163	1220	0	141	3516277	142793
			DNA	159	668	4801	0	87	3096863	192036
			expected DNA	185-267	112-178	988-1165	0-4	95-156
Oslo 2009	[total]	Sediment	cDNA	1	278	3900	91	160	2775448	227166
			DNA	3	339	1665	39	102	3362622	268771
			expected DNA	0-8	285-393	4527-4928	81-144	155-237
Roscoff 2010	[total]	Sediment	cDNA	0	1	17	0	0	1544886	82648
			DNA	0	0	19	0	0	3173421	54060
			expected DNA	0-9	0-13	18-60	0-9	0-9
Varna 2010	[total]	Sediment	cDNA	0	0	0	0	0	5103276	67
			DNA	0	8	19	9	0	3451275	2177
			expected DNA	0-4	0-4	0-4	0-4	0-4
